# Supplementary material for: Genome Re-Sequencing and Functional Analysis Reveal an α-1,3-Glucosyltransferase Conferring Metalaxyl Resistance in Phytophthora sojae
Source: J Fungi (Basel). 2026 Jun 30;12(7):479. doi: 10.3390/jof12070479 (PMC13412751; doi:10.3390/jof12070479)
Supplement: Supplementary file 1 [file jof-12-00479-s001.zip]

Archive with 9 entries (8 files):
- jof-4334382-supplementary/
- jof-4334382-supplementary/Figure S1.tif
- jof-4334382-supplementary/Figure S2.tif
- jof-4334382-supplementary/Figure S3.tif
- jof-4334382-supplementary/Table S1.xls
- jof-4334382-supplementary/Table S2.xls
- jof-4334382-supplementary/Table S3.xls
- jof-4334382-supplementary/Table S4.xls
- jof-4334382-supplementary/Table S5.xls
