# Supplementary material for: Genome Re-Sequencing and Functional Analysis Reveal an α-1,3-Glucosyltransferase Conferring Metalaxyl Resistance in Phytophthora sojae
Source: J Fungi (Basel). 2026 Jun 30;12(7):479. doi: 10.3390/jof12070479 (PMC13412751; doi:10.3390/jof12070479)
Supplement: Supplementary file 1 [file jof-12-00479-s001.zip › jof-4334382-supplementary/Table S1.xls]

## Sheet: Sheet1
Supplementary Table 1. All primers used in this study.
	Primer	Sequence (5’-3’)	Application
1	PsAL8-CDS-F	ctcgaggtcgacggtatcgatATGACGCCCCGAACCGAGGT	For Gene cloning
2	PsAL8-CDS-R	ggtgaattcgatatcatcgatCTTGGGCCTTTGCGCATC	For Gene cloning
3	PsAL8-sgRNA-F1	CTAGCTCTAACCTGATGAGTCCGTGAGGACGAAACGAGTAAGCTCGTCGTTAGAACAGCACACACCAG	For CRISPR/Cas9 knock-out
4	PsAL8-sgRNA-R1	AAACCTGGTGTGTGCTGTTCTAACGACGAGCTTACTCGTTTCGTCCTCACGGACTCATCAGGTTAGAG	For CRISPR/Cas9 knock-out
5	PsAL8-sgRNA-F2	CTAGCAGAAGGCTGATGAGTCCGTGAGGACGAAACGAGTAAGCTCGTCCCTTCTTGACGTAGCAGTAG	For CRISPR/Cas9 knock-out
6	PsAL8-sgRNA-R2	AAACCTACTGCTACGTCAAGAAGGGACGAGCTTACTCGTTTCGTCCTCACGGACTCATCAGCCTTCTG	For CRISPR/Cas9 knock-out
7	PsAL8-F1	GATAAGCTTGATATCGAATTCATTAATCTTGAGCTGG	For CRISPR/Cas9 knock-out
8	PsAL8-R1	CCTCGCCCTTGCTCACCATGATGGCGAGTCTCTTGG	For CRISPR/Cas9 knock-out
9	PsAL8-F2	TCAGCTCACTGGTGCGCTTGGCTCG	For CRISPR/Cas9 knock-out
10	PsAL8-R2	CGCGTTCCCGTCCATGCTCATCT	For CRISPR/Cas9 knock-out
