# Supplementary material for: Genome Re-Sequencing and Functional Analysis Reveal an α-1,3-Glucosyltransferase Conferring Metalaxyl Resistance in Phytophthora sojae
Source: J Fungi (Basel). 2026 Jun 30;12(7):479. doi: 10.3390/jof12070479 (PMC13412751; doi:10.3390/jof12070479)
Supplement: Supplementary file 1 [file jof-12-00479-s001.zip › jof-4334382-supplementary/Table S2.xls]

## Sheet: Sheet1
Supplementary Table 2. Read statistics of P .sojae genome sequencing
	Sample name	Raw reads	Read length (bp)	Clean Reads	Clean Reads ratio (%)	GC Content(%)	Mapped reads	Percent mapped (%)	Coverage (X)
1	PSM7-1	17958749	2×150	17015800	0.947494	52.13	1.57328e+07	92.46	57.141
2	PSM7-2	18077724	2×150	17622319	0.974808	52.77	1.64839e+07	93.54	59.8689
3	PSM7-3	13922784	2×150	13809589	0.99187	52.82	1.30252e+07	94.32	47.307
4	PSM7-4	15005719	2×150	14174545	0.94461	52.35	1.36317e+07	96.17	49.5097
5	PSM7-5	16066588	2×150	16001760	0.995965	52.95	1.50113e+07	93.81	54.5203
6	PSM7-6	16016765	2×150	15284021	0.954251	52.12	1.43899e+07	94.15	52.2636
