# Supplementary material for: Genome Re-Sequencing and Functional Analysis Reveal an α-1,3-Glucosyltransferase Conferring Metalaxyl Resistance in Phytophthora sojae
Source: J Fungi (Basel). 2026 Jun 30;12(7):479. doi: 10.3390/jof12070479 (PMC13412751; doi:10.3390/jof12070479)
Supplement: Supplementary file 1 [file jof-12-00479-s001.zip › jof-4334382-supplementary/Table S3.xls]

## Sheet: Sheet1
Supplementary Table 3. Candidate genes associated with metalaxyl resistance
	Scaffold ID	Position (bp)	P70761	PSM7-11	PSM7-21	PSM7-31	PSM7-41	PSM7-51	PSM7-61	Gene ID	Ref codon2	Mut codon3	Ref AA4	Mut AA5
1	scaffold_1	706379	CC	CG	CG	CG	CG	CG	CG	EGZ26704	CGA	CCA	Arg	Pro
2	scaffold_1	1707114	GG	GG	GG	GG	GA	GG	GG	EGZ26990	TGC	TAC	Cys	Tyr
3	scaffold_1	1707164	AA	AG	AG	AA	AG	AA	AG	EGZ26990	ACC	GCC	Thr	Ala
4	scaffold_1	1707184	GG	GT	GT	GG	GT	GG	GG	EGZ26990	TTG	TTT	Leu	Phe
5	scaffold_1	1707476	AA	AG	AG	AG	AG	AG	AG	EGZ26990	ACC	GCC	Thr	Ala
6	scaffold_1	1707483	CC	CT	CT	CT	CT	CT	CT	EGZ26990	GCG	GTG	Ala	Val
7	scaffold_1	1707502	GG	GA	GA	GA	GA	GA	GA	EGZ26990	ATG	ATA	Met	Ile
8	scaffold_1	1707503	GG	GT	GT	GT	GT	GT	GT	EGZ26990	GAT	TAT	Asp	Tyr
9	scaffold_1	7647486	GG	GG	GG	GA	GG	GG	GG	EGZ28864	GCA	ACA	Ala	Thr
10	scaffold_1	7647526	CC	CT	CT	CT	CT	CT	CT	EGZ28864	ACA	ATA	Thr	Ile
11	scaffold_1	7650136	AA	AG	AA	AG	AG	AG	AG	EGZ28865	GTG	GCG	Val	Ala
12	scaffold_1	7650322	GG	GT	GT	GT	GT	GT	GT	EGZ28865	GCG	GAG	Ala	Glu
13	scaffold_1	9120125	CC	CA	CA	CA	CA	CA	CA	EGZ29343	CCG	ACG	Pro	Thr
14	scaffold_1	10113696	CC	CG	CG	CG	CG	CC	CG	EGZ29627	GCG	GGG	Ala	Gly
15	scaffold_1	10113701	GG	GT	GT	GT	GT	GG	GT	EGZ29627	GCC	TCC	Ala	Ser
16	scaffold_1	10113722	GG	GC	GC	GC	GC	GG	GC	EGZ29627	GAC	CAC	Asp	His
17	scaffold_1	10113725	AA	AG	AA	AG	AG	AA	AG	EGZ29627	AAG	GAG	Lys	Glu
18	scaffold_1	10114118	AA	AG	AG	AG	AG	AG	AG	EGZ29627	ATC	GTC	Ile	Val
19	scaffold_1	10114120	CC	CG	CG	CG	CG	CG	CG	EGZ29627	ATC	ATG	Ile	Met
20	scaffold_1	10114155	AA	AG	AG	AG	AG	AG	AG	EGZ29627	AAC	AGC	Asn	Ser
21	scaffold_1	10114170	AA	AC	AC	AC	AC	AC	AC	EGZ29627	GAG	GCG	Glu	Ala
22	scaffold_1	10114180	GG	GT	GT	GT	GT	GT	GT	EGZ29627	TTG	TTT	Leu	Phe
23	scaffold_1	10114201	CC	CG	CG	CG	CG	CG	CG	EGZ29627	GAC	GAG	Asp	Glu
24	scaffold_1	10114211	GG	GA	GA	GA	GA	GA	GA	EGZ29627	GCT	ACT	Ala	Thr
25	scaffold_1	10114221	AA	AC	AC	AC	AC	AC	AC	EGZ29627	GAC	GCC	Asp	Ala
26	scaffold_1	10114223	AA	AG	AG	AG	AG	AG	AG	EGZ29627	AGC	GGC	Ser	Gly
27	scaffold_1	10114225	CC	CA	CA	CA	CA	CA	CA	EGZ29627	AGC	AGA	Ser	Arg
28	scaffold_1	10143841	GG	GC	GC	GC	GC	GC	GC	EGZ29643	TCT	TGT	Ser	Cys
29	scaffold_1	10143859	CC	CT	CT	CT	CT	CT	CT	EGZ29643	CGC	CAC	Arg	His
30	scaffold_1	10392005	AA	AG	AG	AG	AG	AG	AG	EGZ29723	AGA	GGA	Arg	Gly
31	scaffold_1	10392231	CC	CT	CT	CT	CT	CT	CT	EGZ29723	CCC	CTC	Pro	Leu
32	scaffold_1	10392233	GG	GA	GA	GA	GA	GA	GA	EGZ29723	GCG	ACG	Ala	Thr
33	scaffold_1	10392236	CC	CT	CT	CT	CT	CT	CT	EGZ29723	CCC	TCC	Pro	Ser
34	scaffold_1	10392258	AA	AC	AC	AC	AC	AC	AC	EGZ29723	TAA	TCA	*	Ser
35	scaffold_1	11776303	CC	CG	CG	CG	CG	CG	CG	EGZ30189	GCA	CCA	Ala	Pro
36	scaffold_1	12418441	AA	AG	AG	AG	AA	AG	AG	EGZ30432	AAC	GAC	Asn	Asp
37	scaffold_1	12418544	AA	AT	AT	AT	AT	AT	AT	EGZ30432	GAC	GTC	Asp	Val
38	scaffold_1	12965690	AA	AC	AC	AC	AC	AC	AC	EGZ30651	CTA	CGA	Leu	Arg
39	scaffold_11	447980	CC	CT	CT	CT	CT	CT	CT	EGZ07935	GAG	AAG	Glu	Lys
40	scaffold_11	447989	CC	CG	CG	CG	CG	CG	CG	EGZ07935	GTG	CTG	Val	Leu
41	scaffold_11	448009	AA	AT	AT	AT	AT	AT	AT	EGZ07935	GTG	GAG	Val	Glu
42	scaffold_11	448018	CC	CT	CT	CT	CT	CT	CT	EGZ07935	GGA	GAA	Gly	Glu
43	scaffold_11	448051	GG	GC	GC	GC	GC	GC	GC	EGZ07935	CCT	CGT	Pro	Arg
44	scaffold_11	448079	CC	CT	CT	CT	CT	CT	CT	EGZ07935	GAA	AAA	Glu	Lys
45	scaffold_11	448118	CC	CG	CG	CG	CG	CG	CG	EGZ07935	GAA	CAA	Glu	Gln
46	scaffold_11	448120	GG	GA	GA	GA	GA	GA	GA	EGZ07935	ACG	ATG	Thr	Met
47	scaffold_11	448124	CC	CT	CT	CT	CT	CT	CT	EGZ07935	GAA	AAA	Glu	Lys
48	scaffold_11	779595	AA	AT	AT	AT	AT	AT	AA	EGZ08056	ATT	AAT	Ile	Asn
49	scaffold_11	780581	GG	GG	GA	GA	GG	GA	GA	EGZ08056	GCG	GTG	Ala	Val
50	scaffold_11	780596	GG	GG	GA	GA	GG	GA	GA	EGZ08056	ACG	ATG	Thr	Met
51	scaffold_11	780640	GG	GT	GT	GT	GT	GT	GT	EGZ08056	AAC	AAA	Asn	Lys
52	scaffold_11	780659	CC	CT	CT	CT	CT	CT	CT	EGZ08056	GGA	GAA	Gly	Glu
53	scaffold_11	780715	AA	AC	AC	AC	AC	AC	AC	EGZ08056	AAT	AAG	Asn	Lys
54	scaffold_11	780723	AA	AT	AT	AT	AT	AT	AT	EGZ08056	TTG	ATG	Leu	Met
55	scaffold_11	780728	CC	CT	CT	CT	CT	CT	CT	EGZ08056	GGT	GAT	Gly	Asp
56	scaffold_11	780837	CC	CT	CT	CT	CT	CT	CT	EGZ08056	GGA	AGA	Gly	Arg
57	scaffold_11	1239599	CC	CG	CG	CG	CG	CG	CG	EGZ08212	CCT	GCT	Pro	Ala
58	scaffold_11	1239731	GG	GA	GA	GA	GA	GA	GA	EGZ08212	GCG	ACG	Ala	Thr
59	scaffold_11	1239752	GG	GT	GT	GT	GT	GT	GT	EGZ08212	AAA	GAA	Lys	Glu
60	scaffold_11	1239753	AA	AG	AG	AG	AG	AG	AG	EGZ08212	AAA	AGA	Lys	Arg
61	scaffold_12	1141788	GG	GA	GG	GG	GG	GG	GG	EGZ07518	GAA	AAA	Glu	Lys
62	scaffold_12	1141791	AA	AG	AA	AA	AA	AA	AA	EGZ07518	ACT	GCT	Thr	Ala
63	scaffold_12	1141809	CC	CT	CT	CT	CT	CC	CT	EGZ07518	CGA	TGA	Arg	*
64	scaffold_12	1141821	GG	GC	GC	GC	GC	GG	GC	EGZ07518	GAC	CAC	Asp	His
65	scaffold_12	1141851	AA	AG	AG	AG	AG	AG	AG	EGZ07518	AAG	GAG	Lys	Glu
66	scaffold_12	1141854	AA	AC	AC	AC	AC	AC	AC	EGZ07518	ATC	CTC	Ile	Leu
67	scaffold_12	1141881	CC	CT	CT	CT	CT	CT	CT	EGZ07518	CCG	TCG	Pro	Ser
68	scaffold_12	1141896	CC	CT	CT	CT	CT	CT	CT	EGZ07518	CAG	TAG	Gln	*
69	scaffold_12	1141902	AA	AG	AG	AG	AG	AG	AG	EGZ07518	ATC	GTC	Ile	Val
70	scaffold_12	1141950	AA	AG	AG	AG	AG	AG	AG	EGZ07518	ACA	GCA	Thr	Ala
71	scaffold_12	1141975	CC	CC	CC	CT	CT	CT	CC	EGZ07518	CCA	CTA	Pro	Leu
72	scaffold_12	1141977	AA	AA	AA	AG	AG	AG	AA	EGZ07518	ACT	GCT	Thr	Ala
73	scaffold_12	1524401	CC	CC	CC	CC	CA	CC	CC	EGZ07656	GCT	TCT	Ala	Ser
74	scaffold_12	1524500	CC	CT	CT	CT	CT	CT	CT	EGZ07656	GAC	AAC	Asp	Asn
75	scaffold_12	1524557	GG	GG	GG	GA	GA	GG	GG	EGZ07656	CAG	TAG	Gln	*
76	scaffold_13	105454	CC	CA	CA	CA	CA	CA	CA	EGZ06636	TTC	TTA	Phe	Leu
77	scaffold_13	105470	GG	GG	GG	GA	GG	GA	GG	EGZ06636	GAG	AAG	Glu	Lys
78	scaffold_13	105471	AA	AA	AA	AT	AA	AT	AA	EGZ06636	GAG	GTG	Glu	Val
79	scaffold_13	105473	GG	GG	GG	GA	GG	GA	GG	EGZ06636	GTG	ATG	Val	Met
80	scaffold_13	105496	GG	GG	GG	GT	GG	GG	GG	EGZ06636	GAG	GAT	Glu	Asp
81	scaffold_13	1255068	CC	CA	CA	CA	CA	CA	CA	EGZ07010	CGT	CTT	Arg	Leu
82	scaffold_13	1255069	GG	GT	GT	GT	GT	GT	GT	EGZ07010	CGT	AGT	Arg	Ser
83	scaffold_13	1528573	GG	AA	AA	GG	AA	AA	AA	EGZ07093	CGC	CAC	Arg	His
84	scaffold_13	1528578	AA	GG	GG	AA	AA	AA	GG	EGZ07093	ATG	GTG	Met	Val
85	scaffold_13	1528654	GG	GA	GA	GA	GG	GA	GA	EGZ07093	GGA	GAA	Gly	Glu
86	scaffold_13	1528656	AA	AC	AC	AC	AA	AC	AC	EGZ07093	AGC	CGC	Ser	Arg
87	scaffold_13	1528683	AA	AC	AC	AC	AC	AC	AC	EGZ07093	AAT	CAT	Asn	His
88	scaffold_13	1528693	CC	CA	CA	CA	CA	CA	CA	EGZ07093	ACT	AAT	Thr	Asn
89	scaffold_13	1528703	CC	CG	CG	CG	CG	CG	CG	EGZ07093	AAC	AAG	Asn	Lys
90	scaffold_13	1528705	GG	GC	GC	GC	GC	GC	GC	EGZ07093	AGC	ACC	Ser	Thr
91	scaffold_14	1290657	GG	GA	GA	GA	GA	GA	GA	EGZ06481	GCA	GTA	Ala	Val
92	scaffold_17	18590	GG	GT	GT	GT	GT	GT	GT	EGZ05263	TCA	TAA	Ser	*
93	scaffold_17	19242	CC	CT	CT	CT	CT	CT	CT	EGZ05263	GTT	ATT	Val	Ile
94	scaffold_17	19250	CC	CT	CT	CT	CT	CT	CT	EGZ05263	GGA	GAA	Gly	Glu
95	scaffold_17	19815	AA	AG	AG	AG	AG	AG	AG	EGZ05264	ATA	ACA	Ile	Thr
96	scaffold_17	23059	CC	CT	CT	CT	CT	CT	CT	EGZ05265	GCT	ACT	Ala	Thr
97	scaffold_17	23151	GG	GT	GT	GT	GT	GT	GT	EGZ05265	ACA	AAA	Thr	Lys
98	scaffold_17	24574	GG	GA	GA	GA	GA	GA	GA	EGZ05267	CTT	TTT	Leu	Phe
99	scaffold_17	67319	AA	AC	AC	AC	AC	AC	AC	EGZ05279	GTC	GGC	Val	Gly
100	scaffold_17	103859	CC	CT	CT	CT	CT	CT	CT	EGZ05288	GCT	ACT	Ala	Thr
101	scaffold_17	112273	GG	GA	GA	GA	GA	GA	GA	EGZ05291	CCA	TCA	Pro	Ser
102	scaffold_17	305476	AA	AG	AG	AA	AG	AA	AG	EGZ05350	AGC	GGC	Ser	Gly
103	scaffold_17	305479	GG	GA	GG	GG	GG	GA	GG	EGZ05350	GAC	AAC	Asp	Asn
104	scaffold_17	305521	CC	CT	CT	CT	CT	CT	CT	EGZ05350	CAA	TAA	Gln	*
105	scaffold_17	305605	GG	GA	GA	GA	GA	GG	GA	EGZ05350	GCG	ACG	Ala	Thr
106	scaffold_17	306107	CC	CC	CC	CC	CC	CC	CG	EGZ05350	CAA	GAA	Gln	Glu
107	scaffold_17	313675	CC	CT	CT	CT	CT	CT	CT	EGZ05351	GAA	AAA	Glu	Lys
108	scaffold_2	1147417	GG	GA	GA	GA	GA	GA	GA	EGZ23130	GAT	AAT	Asp	Asn
109	scaffold_2	1319247	CC	CT	CT	CT	CT	CT	CT	EGZ23176	GGC	GAC	Gly	Asp
110	scaffold_2	1319248	CC	CG	CG	CG	CG	CG	CG	EGZ23176	GGC	CGC	Gly	Arg
111	scaffold_2	1724488	GG	GC	GC	GC	GC	GC	GC	EGZ23266	GAC	GAG	Asp	Glu
112	scaffold_2	1724542	GG	GC	GC	GC	GC	GC	GC	EGZ23266	ATC	ATG	Ile	Met
113	scaffold_2	1724543	AA	AG	AG	AG	AG	AG	AG	EGZ23266	ATC	ACC	Ile	Thr
114	scaffold_2	1724553	CC	CT	CT	CT	CT	CT	CT	EGZ23266	GCG	ACG	Ala	Thr
115	scaffold_2	1724573	GG	GA	GA	GA	GA	GA	GA	EGZ23266	ACG	ATG	Thr	Met
116	scaffold_2	1724603	AA	AA	AA	AT	AA	AA	AT	EGZ23266	CTG	CAG	Leu	Gln
117	scaffold_2	1724604	GG	GG	GG	GC	GG	GG	GC	EGZ23266	CTG	GTG	Leu	Val
118	scaffold_2	2949436	AA	AC	AC	AC	AC	AC	AC	EGZ23670	CAA	CAC	Gln	His
119	scaffold_2	2949447	GG	GA	GA	GA	GA	GA	GA	EGZ23670	GGT	GAT	Gly	Asp
120	scaffold_2	2949498	AA	AG	AG	AG	AG	AG	AG	EGZ23670	AAG	AGG	Lys	Arg
121	scaffold_2	3775802	AA	AG	AG	AG	AG	AG	AG	EGZ23950	AAG	AGG	Lys	Arg
122	scaffold_2	3775807	AA	AT	AT	AT	AT	AT	AT	EGZ23950	ACG	TCG	Thr	Ser
123	scaffold_2	3775831	GG	GA	GA	GA	GA	GA	GA	EGZ23950	GTG	ATG	Val	Met
124	scaffold_2	7028659	GG	GG	GT	GT	GT	GT	GT	EGZ25029	CCA	CAA	Pro	Gln
125	scaffold_2	7028695	GG	GA	GA	GA	GA	GA	GA	EGZ25029	GCG	GTG	Ala	Val
126	scaffold_2	7895412	GG	GA	GA	GA	GA	GA	GA	EGZ25235	CGG	CAG	Arg	Gln
127	scaffold_2	7895451	CC	CT	CT	CT	CT	CT	CT	EGZ25235	GCA	GTA	Ala	Val
128	scaffold_2	7895454	GG	GA	GA	GA	GA	GA	GA	EGZ25235	CGA	CAA	Arg	Gln
129	scaffold_2	7895459	CC	CA	CA	CA	CA	CA	CA	EGZ25235	CCT	ACT	Pro	Thr
130	scaffold_2	7895466	GG	GC	GC	GC	GC	GC	GC	EGZ25235	TGT	TCT	Cys	Ser
131	scaffold_2	7895489	GG	GC	GC	GC	GG	GC	GG	EGZ25235	GAT	CAT	Asp	His
132	scaffold_2	7895543	CC	CC	CC	CC	CC	CG	CC	EGZ25235	CAA	GAA	Gln	Glu
133	scaffold_2	8707369	GG	GG	GG	GG	GG	GT	GG	EGZ25504	CAT	AAT	His	Asn
134	scaffold_2	8707381	AA	AA	AC	AA	AA	AC	AA	EGZ25504	TCC	GCC	Ser	Ala
135	scaffold_2	8707405	GG	GG	GT	GT	GG	GT	GG	EGZ25504	CTG	ATG	Leu	Met
136	scaffold_2	8707407	AA	AA	AG	AG	AA	AG	AA	EGZ25504	GTC	GCC	Val	Ala
137	scaffold_2	8707542	AA	AG	AG	AG	AG	AG	AG	EGZ25504	GTC	GCC	Val	Ala
138	scaffold_2	8707573	CC	CC	CC	CT	CT	CT	CT	EGZ25504	GAG	AAG	Glu	Lys
139	scaffold_2	8707575	CC	CC	CC	CT	CT	CT	CT	EGZ25504	AGC	AAC	Ser	Asn
140	scaffold_2	8707577	CC	CC	CC	CG	CG	CG	CG	EGZ25504	AAG	AAC	Lys	Asn
141	scaffold_2	8707580	GG	GG	GG	GT	GT	GT	GT	EGZ25504	TGC	TGA	Cys	*
142	scaffold_2	8707581	CC	CC	CC	CG	CG	CG	CG	EGZ25504	TGC	TCC	Cys	Ser
143	scaffold_2	8707585	AA	AA	AA	AG	AG	AG	AG	EGZ25504	TCC	CCC	Ser	Pro
144	scaffold_2	8707602	CC	CT	CT	CT	CT	CT	CT	EGZ25504	AGC	AAC	Ser	Asn
145	scaffold_2	8707606	CC	CT	CT	CT	CT	CT	CT	EGZ25504	GTC	ATC	Val	Ile
146	scaffold_2	8707792	GG	GT	GT	GT	GT	GT	GT	EGZ25504	CAG	AAG	Gln	Lys
147	scaffold_2	10095065	CC	CT	CT	CT	CT	CT	CT	EGZ25970	TCG	TTG	Ser	Leu
148	scaffold_3	1505356	CC	CT	CT	CT	CT	CT	CT	EGZ19653	CAA	TAA	Gln	*
149	scaffold_3	3028391	GG	GA	GA	GA	GA	GA	GA	EGZ20190	CCT	TCT	Pro	Ser
150	scaffold_3	3030938	AA	AT	AT	AA	AT	AT	AT	EGZ20190	TTC	ATC	Phe	Ile
151	scaffold_3	3030966	CC	CA	CA	CA	CA	CA	CA	EGZ20190	AAG	AAT	Lys	Asn
152	scaffold_3	3031285	AA	AT	AT	AT	AT	AT	AT	EGZ20190	GTT	GAT	Val	Asp
153	scaffold_3	5451484	CC	CC	CC	CC	CA	CC	CC	EGZ21020	GCC	GAC	Ala	Asp
154	scaffold_3	5451632	CC	CG	CG	CG	CG	CG	CG	EGZ21020	TTC	TTG	Phe	Leu
155	scaffold_3	5451705	GG	GA	GA	GG	GG	GG	GA	EGZ21020	CAA	CGA	Gln	Arg
156	scaffold_3	8120758	GG	GA	GA	GA	GA	GA	GA	EGZ21914	ACG	ATG	Thr	Met
157	scaffold_3	9162392	GG	GG	GT	GT	GG	GG	GG	EGZ22256	GAC	TAC	Asp	Tyr
158	scaffold_3	9162407	CC	CG	CG	CC	CC	CC	CC	EGZ22256	CTG	GTG	Leu	Val
159	scaffold_3	9162626	GG	GT	GT	GG	GT	GT	GT	EGZ22256	GGT	TGT	Gly	Cys
160	scaffold_3	9162653	CC	CT	CT	CT	CT	CT	CT	EGZ22256	CCC	TCC	Pro	Ser
161	scaffold_3	9162683	CC	CT	CT	CT	CT	CT	CT	EGZ22256	CGA	TGA	Arg	*
162	scaffold_3	9162719	AA	AG	AA	AG	AG	AG	AG	EGZ22256	AGA	GGA	Arg	Gly
163	scaffold_3	9162725	AA	AC	AA	AC	AC	AC	AC	EGZ22256	AGT	CGT	Ser	Arg
164	scaffold_3	9162728	GG	GA	GG	GA	GA	GA	GA	EGZ22256	GTC	ATC	Val	Ile
165	scaffold_3	9162734	AA	AG	AA	AG	AG	AG	AG	EGZ22256	ACC	GCC	Thr	Ala
166	scaffold_3	9162740	AA	AT	AA	AT	AT	AT	AT	EGZ22256	ACT	TCT	Thr	Ser
167	scaffold_3	9162744	AA	AT	AA	AT	AT	AT	AT	EGZ22256	TAG	TTG	*	Leu
168	scaffold_3	9162745	GG	GC	GG	GC	GC	GC	GC	EGZ22256	TAG	TAC	*	Tyr
169	scaffold_3	9162860	GG	GG	GG	GG	GG	GG	GT	EGZ22256	GAA	TAA	Glu	*
170	scaffold_3	9162872	GG	GG	GG	GG	GG	GG	GA	EGZ22256	GGA	AGA	Gly	Arg
171	scaffold_3	9162875	AA	AA	AA	AA	AA	AA	AG	EGZ22256	ATT	GTT	Ile	Val
172	scaffold_3	9514587	CC	CG	CG	CG	CG	CG	CG	EGZ22387	AAG	AAC	Lys	Asn
173	scaffold_4	311357	CC	CA	CA	CA	CA	CA	CA	EGZ16531	AAC	AAA	Asn	Lys
174	scaffold_4	311364	GG	GA	GA	GA	GA	GA	AA	EGZ16531	GTT	ATT	Val	Ile
175	scaffold_4	704449	GG	CC	CC	CC	CC	GC	GC	EGZ16653	GTG	CTG	Val	Leu
176	scaffold_4	1790245	GG	GC	GG	GG	GG	GG	GG	EGZ17014	GAG	GAC	Glu	Asp
177	scaffold_4	1790246	GG	GA	GG	GG	GG	GG	GG	EGZ17014	GCC	ACC	Ala	Thr
178	scaffold_4	1790264	GG	GT	GG	GG	GG	GG	GG	EGZ17014	GCC	TCC	Ala	Ser
179	scaffold_4	1790268	CC	CT	CC	CC	CC	CC	CC	EGZ17014	TCG	TTG	Ser	Leu
180	scaffold_4	1790276	AA	AG	AA	AA	AA	AA	AA	EGZ17014	ATC	GTC	Ile	Val
181	scaffold_4	1790312	GG	GC	GG	GG	GG	GG	GG	EGZ17014	GAG	CAG	Glu	Gln
182	scaffold_4	1790363	GG	GA	GA	GA	GA	GA	GA	EGZ17014	GAC	AAC	Asp	Asn
183	scaffold_4	1790391	GG	GA	GA	GA	GA	GA	GA	EGZ17014	AGC	AAC	Ser	Asn
184	scaffold_4	1790394	GG	GA	GA	GA	GA	GA	GA	EGZ17014	GGC	GAC	Gly	Asp
185	scaffold_4	1790490	CC	CT	CT	CT	CT	CT	CT	EGZ17014	GCC	GTC	Ala	Val
186	scaffold_4	1790522	CC	CA	CA	CA	CA	CA	CA	EGZ17014	CTG	ATG	Leu	Met
187	scaffold_4	1790526	GG	GA	GA	GA	GA	GA	GA	EGZ17014	GGC	GAC	Gly	Asp
188	scaffold_4	1790568	AA	AG	AG	AG	AG	AG	AG	EGZ17014	GAC	GGC	Asp	Gly
189	scaffold_4	1910737	CC	CT	CT	CT	CT	CT	CT	EGZ17058	CCC	TCC	Pro	Ser
190	scaffold_4	2537136	GG	GA	GA	GA	GA	GG	GA	EGZ17308	CGC	CAC	Arg	His
191	scaffold_4	2537151	GG	GT	GT	GT	GT	GT	GT	EGZ17308	GGT	GTT	Gly	Val
192	scaffold_4	2537184	CC	CT	CT	CT	CT	CT	CT	EGZ17308	TCG	TTG	Ser	Leu
193	scaffold_4	2537263	GG	GA	GA	GA	GA	GA	GA	EGZ17308	GTC	ATC	Val	Ile
194	scaffold_4	2537368	CC	CT	CT	CT	CT	CT	CT	EGZ17308	CTT	TTT	Leu	Phe
195	scaffold_4	2537380	GG	GA	GA	GA	GA	GA	GA	EGZ17308	GAA	AAA	Glu	Lys
196	scaffold_4	2549450	GG	GC	GC	GC	GC	GC	GC	EGZ17312	GCT	GGT	Ala	Gly
197	scaffold_4	2549522	CC	CT	CT	CC	CT	CC	CT	EGZ17312	AGC	AAC	Ser	Asn
198	scaffold_4	2549529	CC	CG	CG	CC	CG	CC	CG	EGZ17312	GTT	CTT	Val	Leu
199	scaffold_4	2549537	GG	GG	GG	GG	GG	GG	GC	EGZ17312	GCT	GGT	Ala	Gly
200	scaffold_4	2549538	CC	CC	CC	CC	CC	CC	CT	EGZ17312	GCT	ACT	Ala	Thr
201	scaffold_4	2549688	AA	AT	AT	AT	AA	AT	AT	EGZ17312	TCT	ACT	Ser	Thr
202	scaffold_4	2549690	AA	AG	AG	AG	AA	AG	AG	EGZ17312	GTT	GCT	Val	Ala
203	scaffold_4	2549724	GG	GT	GT	GG	GG	GT	GT	EGZ17312	CAA	AAA	Gln	Lys
204	scaffold_4	2549881	GG	GC	GC	GC	GG	GC	GC	EGZ17312	TTC	TTG	Phe	Leu
205	scaffold_4	3993918	GG	GA	GA	GA	GA	GA	GA	EGZ17807	GGC	AGC	Gly	Ser
206	scaffold_5	6706028	CC	CT	CT	CT	CT	CT	CT	EGZ16380	GAA	AAA	Glu	Lys
207	scaffold_5	6706417	CC	CT	CT	CT	CT	CT	CT	EGZ16380	CGA	CAA	Arg	Gln
208	scaffold_5	6706724	GG	GT	GT	GT	GT	GT	GT	EGZ16380	CAG	AAG	Gln	Lys
209	scaffold_6	1563595	GG	GG	GG	GG	GA	GG	GG	EGZ13321	GAG	AAG	Glu	Lys
210	scaffold_6	1563601	CC	CC	CC	CC	CT	CC	CC	EGZ13321	CCG	TCG	Pro	Ser
211	scaffold_6	1563647	CC	CC	CC	CC	CT	CC	CC	EGZ13321	TCG	TTG	Ser	Leu
212	scaffold_6	1563706	GG	GT	GT	GT	GT	GT	GT	EGZ13321	GCA	TCA	Ala	Ser
213	scaffold_6	1563712	GG	GA	GA	GA	GA	GA	GA	EGZ13321	GGG	AGG	Gly	Arg
214	scaffold_6	2921242	GG	GC	GC	GC	GC	GC	GC	EGZ13764	CAA	GAA	Gln	Glu
215	scaffold_6	4610801	GG	GC	GC	GC	GC	GC	GC	EGZ14332	CCG	CGG	Pro	Arg
216	scaffold_6	4640931	GG	GA	GA	GA	AA	GA	GA	EGZ14340	TCG	TTG	Ser	Leu
217	scaffold_6	4641052	GG	GA	GA	GA	GA	GA	GA	EGZ14340	CAT	TAT	His	Tyr
218	scaffold_7	3736310	CC	CT	CT	CT	CT	CT	CT	EGZ12664	GCC	ACC	Ala	Thr
219	scaffold_8	921	AA	AG	AG	AG	AG	AG	AG	EGZ10342	GAC	GGC	Asp	Gly
220	scaffold_8	1185907	GG	GA	GA	GA	GA	GA	GA	EGZ10720	TGT	TAT	Cys	Tyr
221	scaffold_8	1185936	AA	AG	AG	AG	AG	AG	AG	EGZ10720	ACT	GCT	Thr	Ala
222	scaffold_8	1185973	GG	GA	GA	GA	GA	GA	GA	EGZ10720	TGC	TAC	Cys	Tyr
223	scaffold_8	2112827	CC	CG	CG	CG	CG	CG	CG	EGZ11005	AGC	ACC	Ser	Thr
224	scaffold_8	2113303	AA	AC	AC	AA	AA	AA	AA	EGZ11005	AGT	AGG	Ser	Arg
225	scaffold_8	2113304	CC	CG	CG	CC	CC	CC	CC	EGZ11005	AGT	ACT	Ser	Thr
226	scaffold_8	2113334	GG	GC	GC	GG	GG	GG	GG	EGZ11005	TCT	TGT	Ser	Cys
227	scaffold_8	2113335	AA	AT	AT	AA	AA	AA	AA	EGZ11005	TCT	ACT	Ser	Thr
228	scaffold_8	2113542	AA	AC	AC	AC	AC	AC	AC	EGZ11005	TCT	GCT	Ser	Ala
229	scaffold_8	3226305	CC	CA	CA	CA	CA	CA	CA	EGZ11341	CCG	ACG	Pro	Thr
230	scaffold_9	822704	GG	GA	GA	GA	GA	GA	GA	EGZ09650	CGG	TGG	Arg	Trp
231	scaffold_9	822823	GG	GG	AA	GG	GG	GG	GG	EGZ09650	GCC	GTC	Ala	Val
232	scaffold_9	822983	CC	CC	CT	CT	CT	CT	CC	EGZ09650	GAT	AAT	Asp	Asn
233	scaffold_9	823009	AA	AA	AA	AA	AT	AT	AA	EGZ09650	CTG	CAG	Leu	Gln
234	scaffold_9	824971	GG	GG	AA	AA	AA	AA	AA	EGZ09650	GCG	GTG	Ala	Val
235	scaffold_9	824998	CC	CC	TT	TT	CC	CC	TT	EGZ09650	GGA	GAA	Gly	Glu
236	scaffold_9	1002366	GG	GA	GA	GA	GA	GA	GA	EGZ09713	CCG	CTG	Pro	Leu
237	scaffold_9	2987975	CC	CA	CA	CC	CC	CC	CA	EGZ10298	GCC	TCC	Ala	Ser
238	scaffold_9	2988218	CC	CT	CC	CC	CT	CC	CT	EGZ10298	CGC	CAC	Arg	His
239	scaffold_9	2988227	CC	CT	CC	CC	CT	CC	CT	EGZ10298	CGA	CAA	Arg	Gln
240	scaffold_9	2988497	GG	GA	GA	GA	GA	GG	GA	EGZ10298	ACG	ATG	Thr	Met
241	scaffold_9	2988520	GG	GT	GT	GT	GT	GT	GT	EGZ10298	GAC	GAA	Asp	Glu
242	scaffold_9	2988545	AA	AG	AG	AG	AG	AG	AG	EGZ10298	GTT	GCT	Val	Ala
243	scaffold_9	2988609	GG	GA	GA	GA	GA	GA	GA	EGZ10298	CGC	TGC	Arg	Cys
244	scaffold_9	2988666	GG	GA	GA	GA	GA	GA	GA	EGZ10298	CCT	TCT	Pro	Ser
245	scaffold_9	2988668	CC	CT	CT	CT	CT	CT	CT	EGZ10298	TGG	TAG	Trp	*
246	scaffold_9	2988705	CC	CT	CT	CT	CT	CT	CT	EGZ10298	GCT	ACT	Ala	Thr
247	scaffold_9	2988717	GG	GA	GA	GA	GA	GA	GA	EGZ10298	CCT	TCT	Pro	Ser
248	scaffold_9	2988774	CC	CA	CA	CA	CA	CA	CA	EGZ10298	GGA	TGA	Gly	*
249	scaffold_9	2988828	CC	CT	CT	CT	CT	CT	CT	EGZ10298	GCC	ACC	Ala	Thr
250	scaffold_9	2988833	CC	CT	CT	CT	CT	CC	CT	EGZ10298	CGA	CAA	Arg	Gln
251	scaffold_9	2988977	GG	GC	GC	GC	GC	GG	GC	EGZ10298	ACC	AGC	Thr	Ser
252	scaffold_9	2989125	CC	CC	CT	CT	CT	CC	CT	EGZ10298	GAG	AAG	Glu	Lys
253	scaffold_9	2989146	CC	CT	CT	CT	CT	CT	CT	EGZ10298	GAC	AAC	Asp	Asn
254	scaffold_9	2989166	CC	CA	CA	CA	CA	CA	CA	EGZ10298	CGC	CTC	Arg	Leu
255	scaffold_9	2989253	GG	GG	GG	GG	GA	GG	GA	EGZ10298	GCG	GTG	Ala	Val
	Notes:
	1.Genetype in wide-type isolate (P7076) and metalaxyl-resistant isolates (PSM7-1, PSM7-2, PSM7-3, PSM7-4, PSM7-5 and PSM7-6)
	2.Codons corresponding to genotype in wide-type isolate.
	3.Codons corresponding to genotype metalaxyl-resistant isolates.
	4. Amino acids corresponding to genotype in wide-type isolate.
	5. Amino acids corresponding to genotype in metalaxyl-resistant isolates.
