# Supplementary material for: Genome Re-Sequencing and Functional Analysis Reveal an α-1,3-Glucosyltransferase Conferring Metalaxyl Resistance in Phytophthora sojae
Source: J Fungi (Basel). 2026 Jun 30;12(7):479. doi: 10.3390/jof12070479 (PMC13412751; doi:10.3390/jof12070479)
Supplement: Supplementary file 1 [file jof-12-00479-s001.zip › jof-4334382-supplementary/Table S4.xls]

## Sheet: Sheet1
Supplementary Table 4. ID numbers of PsAGL8 homologous proteins
species	Protein sequence ID
Saccharomyces cerevisiae	ONH78715.1
Homo sapiens	NP_076984.2
Mus musculus	AAH61244.1
Arabidopsis thaliana	KAL9844159.1
Oryza sativa	EAY87118.1
Nicotiana tabacum	XP_016475203.1
Hordeum vulgare	KAE8813484.1
Zea mays	PWZ20179.1
Triticum aestivum	XP_044413597.1
Solanum tuberosum	XP_006354643.1
Solanum lycopersicum	XP_004229713.1
Capsicum annuum	KAF3618575.1
Phytophthora sojae	XP_009525711.1
Phytophthora infestans	KAF4036356.1
