# Supplementary material for: Genome Re-Sequencing and Functional Analysis Reveal an α-1,3-Glucosyltransferase Conferring Metalaxyl Resistance in Phytophthora sojae
Source: J Fungi (Basel). 2026 Jun 30;12(7):479. doi: 10.3390/jof12070479 (PMC13412751; doi:10.3390/jof12070479)
Supplement: Supplementary file 1 [file jof-12-00479-s001.zip › jof-4334382-supplementary/Table S5.xls]

## Sheet: Sheet1
Supplementary Table 5. P7076 Candidate resistance genes of acquired P7076 metalaxyl resistance strains
Posa	Refb	DM7-1c	DM7-2c	DM7-3c	DM7-4c	DM7-5c	DM7-6c	Nvd	GeneIDe	Annotationf
scaffold_3.1961766	CC	GG	GG	GG	GG	GG	GG	+	EGZ19820	hypothetical protein
scaffold_3.1961768	GG	AA	AA	AA	AA	AA	AA	+	EGZ19820	hypothetical protein
scaffold_4.4195795	CC	TT	TT	TT	TT	TT	TT	+	EGZ17881	Glucosylceramidase
scaffold_4.4195796	TT	CC	CC	CC	CC	CC	CC	+	EGZ17881	Glucosylceramidase
scaffold_4.704449	GG	CC	CC	CC	CC	GC	GC	-	EGZ16653	alpha-1,3-glucosyltransferase
scaffold_6.3205404	TT	GG	GG	GG	GG	GG	GG	+	EGZ13887	Eukaryotic/viral aspartic protease
scaffold_6.3207064	CC	CC	CC	TT	CC	CC	CC	-	EGZ13887	Eukaryotic/viral aspartic protease
scaffold_8.2976479	GG	AA	AA	AA	AA	AA	AA	+	EGZ11263	Acid phosphatase
scaffold_8.2976480	TT	CC	CC	CC	CC	CC	CC	+	EGZ11263	Acid phosphatase
scaffold_8.2976482	TT	AA	AA	AA	AA	AA	AA	+	EGZ11263	Acid phosphatase
scaffold_8.2976501	CC	CC	CC	CC	CC	GG	CC	+	EGZ11263	Acid phosphatase
(a) Pos represents Scaffold ID and position. (b) Ref represents genotype of parental strain. (c) Nv represents whether field strains possessing variant genotypes (+ : presence ; - : absence)
